# Supplementary material for: Changing Perceptions of Ornamental Plants in Urban Yangon, Myanmar
Source: Plants (Basel). 2025 Feb 11;14(4):552. doi: 10.3390/plants14040552 (PMC11859482; doi:10.3390/plants14040552)
Supplement: Supplementary file 1 [file plants-14-00552-s001.zip]

Archive with 1 entries (1 files):
- plants-3453632-supplementary.pdf
